# Supplementary material for: Selenium Status in Paediatric Patients with Neurodevelopmental Diseases
Source: Nutrients. 2022 Jun 8;14(12):2375. doi: 10.3390/nu14122375 (PMC9227519; doi:10.3390/nu14122375)
Supplement: Supplementary file 1 [file nutrients-14-02375-s001.zip]

Archive with 1 entries (1 files):
- nutrients-1747593-supplementary.pdf
